# Supplementary material for: Antioxidant Chimeric Molecules: Are Chemical Motifs Additive? The Case of a Selenium-Based Ligand
Source: Int J Mol Sci. 2023 Jul 22;24(14):11797. doi: 10.3390/ijms241411797 (PMC10380222; doi:10.3390/ijms241411797)
Supplement: Supplementary file 1 [file ijms-24-11797-s001.zip]

Archive with 1 entries (1 files):
- ijms-2511785-supplementary.pdf
